# Supplementary material for: Genome-Wide Identification and Expression Analysis of SS and SE Gene Families in Platycodon grandiflorum
Source: Biology (Basel). 2026 Apr 16;15(8):620. doi: 10.3390/biology15080620 (PMC13112935; doi:10.3390/biology15080620)
Supplement: Supplementary file 1 [file biology-15-00620-s001.zip]

Archive with 1 entries (1 files):
- biology-4240336-supplementary.pdf
